# Supplementary material for: Different subsets of tumor infiltrating lymphocytes correlate with NPC progression in different ways
Source: Mol Cancer. 2010 Jan 10;9:4. doi: 10.1186/1476-4598-9-4 (PMC2818695; doi:10.1186/1476-4598-9-4)
Supplement: Additional file 1 — The record of experiment and clinical data for each NPC patient. All results for Description: immunochemical variables and clinical information, fellow-up data for each patient were shown in this excel file. [file 1476-4598-9-4-S1.XLS]

## Sheet: Sheet1
No.	Pathology Code	LMP1	CD8	GrB	Foxp3	IL17	GrB+Foxp3+	CD8+Foxp3+	Gender	Age	Histological type	T	N	M	Clinical stage	EA-IgA	VCA-IgA	EDAb	Diagnose Date	Therapeutic Schemes	The end of follow-up date	Relapse or metastasis or death and the end of follow-up date	Relapse or metastasis date	The location of relapse or metastasis	Overall survival time(month)	Progression-free survival time(month)	Follow-up results of overall survival	Follow-up results of progression-free survival
1	312800	-	28	37.6	76.6	26	5.6	0.4	M	46	Ⅱ	1	0	0	Ⅰ	0	40	0.48	2003-01-02	radiotherapy	2008-09-01	2008-09-01			68	68	0	0
2	307378	-	73	121.8	56	9.4	5.8	1	M	41	Ⅲ	1	0	0	Ⅰ	10	320	0.64	2002-08-23	radiotherapy	2008-08-20	2008-08-20			72	72	0	0
3	307200	+	72.4	64.8	16.4	0	1.2	0.2	M	66	Ⅲ	1	0	0	Ⅰ	0	320	0	2002-08-19	none	2008-09-01	2008-09-01			73	73	0	0
4	310697	+	155.2	53	125.8	14	1.6	0	M	38	Ⅲ	1	0	0	Ⅰ	0	80	0.68	2002-11-14	radiotherapy	2008-09-01	2004-09-20	2004-09-20	relapse	70	22	0	1
5	303588	-	40.4	45.6	123.6	16.5	8.6	0.2	M	40	Ⅲ	1	0	0	Ⅰ	80	640	0	2002-05-16	radiotherapy	2008-09-01	2008-09-01			76	76	0	0
6	305692－1	+	18.2	23.4	95.8	14.4	2.8	0	F	50	Ⅲ	1	0	0	Ⅰ	0	40	0.75	2002-07-11	radiotherapy	2008-09-01	2008-09-01			74	74	0	0
7	313976	+	203.8	31.4	42.6	0	7.4	2.4	F	36	Ⅲ	1	1	0	Ⅱ	10	320	0	2003-02-13	concurrent radio-chemotherapy	2008-09-01	2008-09-01			67	67	0	0
8	322708	+	43.6	157.6	235.2	2.4	22.8	1.2	M	49	Ⅲ	1	1	0	Ⅱ	10	160	0	2003-09-10	radiotherapy	2008-08-20	2008-08-20			59	59	0	0
9	318937	-	40	37.2	94.2	7.6	3	1.2	M	41	Ⅲ	1	1	0	Ⅱ	80	320	0.77	2003-06-16	radiotherapy	2008-08-20	2008-08-20			62	62	0	0
10	317165	-	80.2	6.2	85	2.8	0.2	2.4	M	38	Ⅲ	1	1	0	Ⅱ	0	40	0	2003-04-29	radiotherapy	2008-08-20	2008-08-20			64	64	0	0
11	318111	-	32	38	88.8	0	0.4	0.6	M	48	Ⅲ	1	1	0	Ⅱ	40	320	0.63	2003-05-27	operation	2008-09-01	2008-09-01			64	64	0	0
12	316181－1	-	103	5	52.8	7.5	0	4.2	M	38	Ⅲ	1	1	0	Ⅱ	80	640	0.75	2003-04-07	radiotherapy	2008-09-01	2004-06-18	2004-06-18	lungs	65	14	0	1
13	302025	+	88.4	95.4	6.4	9.2	0	0.4	M	52	Ⅲ	1	1	0	Ⅱ	20	320	0.75	2002-03-29	radiotherapy	2008-09-01	2008-09-01			78	78	0	0
14	304023	-	157.2	8	245.8	15.4	0.8	3.4	M	53	Ⅲ	1	1	0	Ⅱ	320	1280	0.78	2002-05-27	induced - chemotherapy plus radiotherapy	2008-08-20	2008-08-20			75	75	0	0
15	312993	+	52	40.2	73.2	15.6	1	2.2	M	40	Ⅲ	1	1	1	Ⅳb	160	640	0.81	2003-01-07	chemotherapy	2008-09-01	2007-08-21	2007-08-21	liver、renal、screen sphenoid	68	55	0	1
16	313933	+	5.4	48.2	82.8	0.4	1	0	M	65	Ⅲ	1	2	0	Ⅲ	10	160	0.59	2003-02-11	concurrent radio-chemotherapy	2008-09-01	2008-09-01			67	67	0	0
17	321145-1	+	115.4	34.2	97.2	5.2	5.6	6.2	F	46	Ⅲ	1	2	0	Ⅲ	40	640	0.78	2003-08-04	concurrent radio-chemotherapy	2008-09-01	2008-09-01			61	61	0	0
18	317089-1	-	42	54.4	67.4	1.2	0.8	0.6	M	42	Ⅲ	1	2	0	Ⅲ	0	20	0.44	2003-04-29	none	2008-09-01	2008-09-01			65	65	0	0
19	309801	+	138.2	37	39.2	6.5	2.2	1.4	M	35	Ⅲ	1	2	0	Ⅲ	10	320	0.65	2002-10-24	radiotherapy	2008-09-01	2008-09-01			71	71	0	0
20	304615	+	70.6	80.8	89	22.8	9	0	M	39	Ⅲ	1	2	0	Ⅲ	160	1280	0.56	2002-06-17	concurrent radio-chemotherapy	2008-09-01	2008-09-01			75	75	0	0
21	324896	-	56.8	11.2	32.6	1	0	1	M	60	Ⅱ	1	3	0	Ⅳa	40	320	0.85	2003-10-28	induced - chemotherapy plus radiotherapy	2008-09-01	2008-09-01			59	59	0	0
22	311449	-	46.4	26.2	136.2	25.25	3.6	2.4	M	67	Ⅲ	1	3	0	Ⅳa	320	1280	0.9	2002-12-02	radiotherapy	2008-08-20	2008-08-20			68	68	0	0
23	309172-1	+	231.333	27.3333	153	2.5	15.5	9.33333	M	51	Ⅲ	1	3	0	Ⅳa	160	1280		2002-10-14	induced - chemotherapy plus radiotherapy	2005-11-11	2005-11-11			37	37	1	1
24	313696	-	131.2	38.2	60.8	1.4	1	3.4	M	70	Ⅲ	1	3	0	Ⅳa	0	160	0	2003-01-27	radiotherapy	2003-12-30	2003-12-30			11	11	1	1
25	312734	+	35.8	12.8	69.4	0	0.4	0	M	70	Ⅲ	2	0	0	Ⅱ	40	160	0.74	2002-12-30	radiotherapy	2008-09-01	2008-09-01			69	69	0	0
26	313597	-	17.2	86.2	154.6	0.2	2.4	0	F	73	Ⅲ	2	0	0	Ⅱ	160	640	0.82	2003-01-23	radiotherapy	2008-08-20	2008-08-20			67	67	0	0
27	313598	+	23	34.6	34.2	0	0.8	0.6	M	37	Ⅱ	2	0	0	Ⅱ	0	10		2003-01-23	radiotherapy	2008-08-20	2008-08-20			67	67	0	0
28	314016	+	28.8	38.8	89	0	3.2	1.2	M	62	Ⅲ	2	0	0	Ⅱ	40	320	0.63	2003-02-13	concurrent radio-chemotherapy	2007-01-09	2007-01-09			47	47	0	0
29	314351	+	14	36.6	195.4	0	5.6	1.2	M	45	Ⅲ	2	0	0	Ⅱ	20	160	0.91	2003-02-24	radiotherapy	2007-04-17	2007-04-17			50	50	0	0
30	318022	-	22.8	21.6	51.6	18.2	0.4	0	M	63	Ⅲ	2	0	0	Ⅱ	20	640	0.68	2003-05-26	radiotherapy	2008-09-01	2008-09-01			64	64	0	0
31	308959	+	18.2	23.4	83.4	150	1.2	0	M	62	Ⅲ	2	0	0	Ⅱ	10	640	0	2002-09-30	radiotherapy	2008-09-01	2008-09-01			72	72	0	0
32	299110	+	31.8	12	72.6	12	1.2	0	F	52	Ⅲ	2	0	0	Ⅱ	10	160	0.64	2001-12-26	radiotherapy	2008-09-01	2008-09-01			81	81	0	0
33	315978	+	50.8	160.6	81.4	29.4	10.4	3	M	39	Ⅲ	2	1	0	Ⅱ	0	10	0	2003-04-01	radiotherapy	2008-09-01	2008-09-01			65	65	0	0
34	320171	+	27.2	8	24.2	14.2	0.2	0.8	M	36	Ⅲ	2	1	0	Ⅱ	10	160	0.41	2003-07-14	radiotherapy	2008-08-20	2008-08-20			61	61	0	0
35	318211	-	56	23.6	237.4	13.8	4	7.2	M	32	Ⅲ	2	1	0	Ⅱ	160	640	0	2003-05-29	radiotherapy	2008-09-01	2008-09-01			64	64	0	0
36	320832	+	73.6	18.2	124.6	9.5	2.2	1.4	M	59	Ⅰ	2	1	0	Ⅱ	160	640	0.58	2003-07-29	operation plus chemotherapy	2008-08-20	2008-08-20			61	61	0	0
37	309489	-	96.4	63.4	181	5	20.8	3	F	48	Ⅲ	2	1	0	Ⅱ				2002-10-18	radiotherapy	2008-08-20	2008-08-20			70	70	0	0
38	310882	+	109.2	73.2	56	65.2	0	1.6	F	58	Ⅲ	2	1	0	Ⅱ	40	640	0.7	2002-11-19	radiotherapy	2008-09-01	2008-09-01			70	70	0	0
39	309546	-	50.8	21.8	221	8.6	10.2	1.6	M	48	Ⅲ	2	1	0	Ⅱ	0	160	0.45	2002-10-18	radiotherapy	2008-09-01	2008-09-01			71	71	0	0
40	309917－2	-	158	58.2	92.6	0.6	10.2	1.8	M	36	Ⅲ	2	1	0	Ⅱ	10	320	0.74	2002-10-28	radiotherapy	2008-09-01	2007-11-13	2007-11-13	relapse	71	61	0	1
41	312078	-	111.8	100	25	5.8	3.6	1.6	M	60	Ⅱ	2	1	0	Ⅱ	40	320	0.56	2002-12-17	radiotherapy	2007-07-30	2007-07-30			55	55	1	1
42	309965	-	44.6	42.6	132.2	4.8	1.8	1.8	F	40	Ⅲ	2	1	0	Ⅱ	320	1280	0.67	2002-10-30	radiotherapy	2008-09-01	2008-09-01			71	71	0	0
44	308086	+	15.4	93.4	130.4	12.6	3.2	0	M	53	Ⅲ	2	1	0	Ⅱ	80	640	0.63	2002-09-10	radiotherapy	2008-09-01	2008-09-01			72	72	0	0
45	300508－1	+	48.4	25.6	82.8	16	0.2	0	F	37	Ⅲ	2	1	0	Ⅱ	20	320	0.53	2002-02-07	radiotherapy	2008-09-01	2008-09-01			79	79	0	0
46	314751	-	83	71	74.8	63	1.2	2	M	47	Ⅱ	2	1	0	Ⅱ	0	40	0.45	2003-03-04	radiotherapy	2007-01-01	2007-01-01			46	46	1	1
47	317676－1	+	53	6.6	67.6	5.4	0.2	0.8	M	67	Ⅲ	2	1	0	Ⅱ	20	160	0.73	2003-05-15	radiotherapy	2007-07-24	2007-07-24			50	50	1	1
48	320833	+	63.8	0.4	41.2	4.4	0	1.6	M	58	Ⅲ	2	1	0	Ⅱ	20	160	0.81	2003-07-29	radiotherapy	2006-09-05	2006-09-05			38	38	1	1
49	308969	+	14.6	36.8	84	89.6	4.2	0.25	F	45	Ⅲ	2	1	0	Ⅱ	10	640	0.44	2002-09-30	radiotherapy	2005-08-30	2004-06-02	2004-06-02	brain	35	21	1	1
50	312333	+	14.2	37.2	83.8	0.4	2	0.2	M	42	Ⅲ	2	2	0	Ⅲ				2002-12-19	concurrent radio-chemotherapy	2008-09-01	2008-09-01			69	69	0	0
51	321043－1	+	122.667	7.5	95.75	16	0.5	1.33333	M	30	Ⅲ	2	2	0	Ⅲ	20	160	0	2003-07-31	induced - chemotherapy plus radiotherapy	2008-08-21	2008-08-21			61	61	0	0
52	321441	-	54	66.6	166.6	2.8	14	3	M	68	Ⅲ	2	2	0	Ⅲ	0	80	0	2003-08-11	radiotherapy	2005-12-01	2005-12-01			28	28	0	0
53	308584	-	14.4	59.4	131.6	37.6	5.8	1	M	41	Ⅲ	2	2	0	Ⅲ	80	640	0.71	2002-09-23	concurrent radio-chemotherapy	2008-09-01	2008-09-01			72	72	0	0
54	313592	-	20.4	36.8	80	0.4	1	0.2	M	42	Ⅲ	2	2	0	Ⅲ	20	320	0.85	2003-01-27	radiotherapy	2005-01-18	2005-01-18			24	24	1	1
55	321442	-	139	47.4	40	5.6	1.8	5.2	M	55	Ⅲ	2	2	0	Ⅲ	80	640	0.42	2003-08-11	induced - chemotherapy plus radiotherapy	2006-09-05	2006-09-05			37	37	1	1
56	321976	+	66.4	37.6	70.2	5.6	3.8	0	F	46	Ⅲ	2	2	0	Ⅲ	40	160	0.69	2003-08-21	induced - chemotherapy plus radiotherapy	2005-12-01	2005-12-01			28	28	1	1
57	314352	-	207.2	18.8	81.4	18.8	1.8	5.6	M	39	Ⅲ	2	2	1	Ⅳb	20	320	0.8	2003-02-24	concurrent radio-chemotherapy	2005-02-24	2005-02-24	2005-02-24	T7 vertebral body	24	24	1	1
58	310821－1	-	56	26.6	77	14.4	1	0	M	67	Ⅲ	2	3	1	Ⅳb	20	160	0.68	2002-11-19	radiotherapy	2004-11-11	2004-11-11		bone	24	24	1	1
59	317499－1	-	12.5	30.2	69.6		3.4	0.25	M	57	Ⅲ	3	0	0	Ⅲ	20	320	0.84	2003-05-12	concurrent radio-chemotherapy	2006-08-08	2006-08-08			39	39	1	1
60	315180	-	20.4	40	91.8	14	3	2.6	M	56	Ⅲ	3	1	0	Ⅲ	20	320		2003-03-13	induced - chemotherapy plus radiotherapy	2008-09-01	2008-09-01			66	66	0	0
61	314864	-	27.8	18.2	86.8	43	1.6	0.8	M	52	Ⅲ	3	1	0	Ⅲ	10	160	0.73	2003-03-06	induced - chemotherapy plus radiotherapy	2008-09-01	2008-09-01			66	66	0	0
62	318981	-	32	36.4	60.8	21	4	0.6	F	38	Ⅲ	3	1	0	Ⅲ	320	1280	0.79	2003-06-17	radiotherapy	2008-09-01	2008-09-01			63	63	0	0
63	318807－1	-	171	87	15.8	2.2	1.2	1	F	54	Ⅲ	3	1	0	Ⅲ	40	640	0.85	2003-06-12	induced - chemotherapy plus radiotherapy	2008-09-01	2008-09-01			63	63	0	0
64	317404	-	89	29.8	77.4		1.2	0	M	38	Ⅲ	3	1	0	Ⅲ	0	40	0.5	2003-05-08	radiotherapy	2008-09-01	2008-09-01			64	64	0	0
65	316399	+	43	15	93.2	0	2	2.8	M	55	Ⅲ	3	1	0	Ⅲ	40	160	0.75	2003-04-10	radiotherapy	2007-11-04	2007-11-04			55	55	1	1
66	317316－1	-	89.4	43.2	126.2	0	5.2	1.2	F	30	Ⅱ	3	1	0	Ⅲ	20	160	0.78	2003-05-07	radiotherapy	2008-09-01	2008-09-01			64	64	0	0
67	313344	-	163.4	14.4	105.2	0	0.8	3.2	M	22	Ⅲ	3	1	0	Ⅲ	0	160	0	2003-01-17	induced - chemotherapy plus radiotherapy	2008-09-01	2008-09-01			68	68	0	0
68	322592	-	19	19.4	187	0.2	4	0	M	50	Ⅲ	3	1	0	Ⅲ	0	10	0.64	2003-09-05	radiotherapy	2008-09-01	2008-09-01			60	60	0	0
69	314097	+	28.8	18.8	71.8	0	1.2	1.2	M	52	Ⅲ	3	1	0	Ⅲ	160	1280	0.73	2003-02-17	induced - chemotherapy plus radiotherapy	2008-09-01	2008-09-01			67	67	0	0
70	310371	-	151	32.4	114	28.8	3.2	1.4	M	54	Ⅲ	3	1	0	Ⅲ				2002-11-07	concurrent radio-chemotherapy	2008-09-01	2008-09-01			70	70	0	0
72	314654	-	46.2	17	19	4	0.5	1.6	M	65	Ⅲ	3	1	0	Ⅲ	160	640	0.59	2003-03-03	concurrent radio-chemotherapy	2006-09-20	2006-09-20			42	42	1	1
73	310038	-	59.4	14.6	322.8	71.2	2.6	2.4	M	57	Ⅲ	3	1	0	Ⅲ	160	1280	0.68	2002-10-31	induced - chemotherapy plus radiotherapy	2006-11-02	2006-11-02			49	49	0	0
74	314260	+	67.4	16.2	46.2	37.6	0.8	2.4	M	60	Ⅱ	3	2	0	Ⅲ	0	160	0.36	2003-02-20	induced - chemotherapy plus radiotherapy	2008-09-01	2008-09-01			67	67	0	0
75	315510	-	77.8	32.5	64.5	8.6	1.5	2.6	M	33	Ⅲ	3	2	0	Ⅲ	320	2560	0.66	2003-03-21	induced - chemotherapy plus radiotherapy	2008-08-21	2008-08-21			65	65	0	0
76	322303	+	26.6	86.4	97.8	0	7.6	0	M	67	Ⅲ	3	2	0	Ⅲ	80	640	0.65	2003-08-28	induced - chemotherapy plus radiotherapy	2008-08-21	2008-08-21			60	60	0	0
77	321027	-	95.4	61.2	37.2	0	2	0.8	M	43	Ⅲ	3	2	0	Ⅲ	40	640	0.45	2003-07-31	induced - chemotherapy plus radiotherapy	2008-09-01	2008-09-01			62	62	0	0
78	312794	-	47.2	25.6	101.2	0	1.2	3.8	M	34	Ⅲ	3	2	0	Ⅲ	20	160	0.52	2003-01-02	induced - chemotherapy plus radiotherapy	2008-09-01	2008-09-01			68	68	0	0
79	312615		105.2	21	38	12	0.6	0.2	M	67	Ⅲ	3	2	0	Ⅲ	80	320	0	2002-12-26	induced - chemotherapy plus radiotherapy	2007-04-27	2007-04-27			52	52	1	1
80	313011	-	88.8	11.8	21.2	0	0	1.2	M	41	Ⅲ	3	2	0	Ⅲ	10	160		2003-01-08	concurrent radio-chemotherapy	2005-01-18	2003-09-26	2003-09-26	bone	24	8	1	1
81	312925	-	115.4	17.2	40.4	0	2.8	0.6	M	59	Ⅲ	3	2	0	Ⅲ	160	1280	0.7	2003-01-06	induced - chemotherapy plus radiotherapy	2007-01-10	2003-07-10	2003-07-10	lungs	48	6	1	1
82	317167－1	-	0.8	16.2	33.4		1.2	0	F	50	Ⅱ	3	2	0	Ⅲ	40	320	0.61	2003-04-29	induced - chemotherapy plus radiotherapy	2007-07-13	2007-07-13			51	51	1	1
83	318512	+	73	42	47.8		2.2	1	M	38	Ⅲ	3	2	0	Ⅲ	40	640	0.64	2003-06-05	induced - chemotherapy plus radiotherapy	2005-12-16	2005-12-16			30	30	1	1
84	309598	+	69.8	16.8	76.6	7.4	5.8	0.8	M	60	Ⅲ	3	2	0	Ⅲ	40	640	0.4	2002-10-21	induced - chemotherapy plus radiotherapy	2006-01-30	2006-01-30			39	39	1	1
85	310665	+	72.4	94.6	47.6	81.2	3.2	0.6	M	62	Ⅲ	3	2	0	Ⅲ	80	640	0.9	2002-11-14	induced - chemotherapy plus radiotherapy	2003-07-30	2003-07-30			8	8	1	1
86	309212	+	35.8	66.4	85	15.8	6.4	0.4	M	63	Ⅲ	3	2	0	Ⅲ	40	640	0.9	2002-10-14	induced - chemotherapy plus radiotherapy	2008-09-01	2008-09-01			71	71	0	0
87	317388	+	89.8	50.4	25.8	0	1	0	M	60	Ⅲ	3	3	0	Ⅳa	10	160	0.46	2003-05-08	induced - chemotherapy plus radiotherapy	2008-09-01	2008-09-01			64	64	0	0
88	321978	-	91.3333	113.8	64.2	0	3.8	0	M	57	Ⅲ	3	3	0	Ⅳa	0	40	0.4	2003-08-22	induced - chemotherapy plus radiotherapy	2008-09-01	2008-09-01			61	61	0	0
89	315507	-	37.5	14	16.6	20.3333	0.2	0	F	45	Ⅲ	3	3	0	Ⅳa	0	80	0.44	2003-03-21	induced - chemotherapy plus radiotherapy	2006-09-20	2004-03-18	2004-03-18	bone	42	12	1	1
90	312077	-	149.2	70	63.8	0	3.4	3.6	M	48	Ⅲ	3	3	0	Ⅳa	0	160	0.37	2002-12-16	concurrent radio-chemotherapy	2006-02-24	2004-05-21	2004-05-21	left node	38	17	1	1
91	313864	-	43.2	18.5	5.25	0	0	0.4	M	54	Ⅱ	3	3	0	Ⅳa	10	320	0	2003-02-09	induced - chemotherapy plus radiotherapy	2005-01-08	2005-01-08			23	23	1	1
92	314020	-	33	21	64.6	0	4.8	1.8	M	38	Ⅱ	3	3	1	Ⅳb	0	80	0.59	2003-02-13	chemotherapy	2007-01-18	2007-01-18		bone	47	47	1	1
93	311873	-	103.6	11.4	7.4	14	0.4	0.4	F	43	Ⅲ	4	0	0	Ⅳa	20	160	0.74	2002-12-10	concurrent radio-chemotherapy	2006-09-19	2006-09-19			45	45	0	0
94	320042	+	56.6	18.2	9.6	0	0.2	2.4	F	59	Ⅲ	4	0	0	Ⅳa	20	320	0.57	2003-07-10	operation	2007-12-26	2007-12-26			53	53	0	0
95	318016	-	36	17	19	2	0	0	F	47	Ⅱ	4	0	0	Ⅳa	0	0	0.35	2003-05-26	induced - chemotherapy plus radiotherapy	2008-09-01	2008-09-01			64	64	0	0
96	313929	+	36.8	35.4	118.8	9	3.6	0	M	35	Ⅲ	4	1	0	Ⅳa	0	160	0.44	2003-02-11	induced - chemotherapy plus radiotherapy	2008-09-01	2008-09-01			67	67	0	0
97	319851	+	32.2	16.6	70.6	90	0.2	0.8	M	47	Ⅲ	4	1	0	Ⅳa	320	1280	0.63	2003-07-07	induced - chemotherapy plus radiotherapy	2008-08-20	2004-05-25	2004-05-25	liver	61	10	1	1
98	320563		176	32.8	19.4	3.2	0.4	0.666667	M	32	Ⅲ	4	1	0	Ⅳa	160	1280	0.68	2003-07-22	operaiton plus induced - chemotherapy and radiotherapy	2008-03-20	2008-03-20			56	56	0	0
99	318212	-	101.2	86.2	73.2	69.8	4.2	4	M	47	Ⅱ	4	2	0	Ⅳa	160	640	0.64	2003-05-29	radiotherapy	2007-07-03	2007-07-03			50	50	0	0
101	321444	+	2.8	20	42.8	0	0.4	0	M	55	Ⅲ	4	1	0	Ⅳa	160	2560	0.61	2003-08-11	induced - chemotherapy plus radiotherapy	2007-05-23	2007-05-23			45	45	0	0
102	310588	+	29.6	16.8	134.4	7.75	4.4	4.6	M	29	Ⅲ	4	1	0	Ⅳa	0	0	0.9	2002-11-18	induced - chemotherapy plus radiotherapy	2008-09-01	2008-09-01			70	70	0	0
103	310039	+	27.8	16.8	64.4	62.4	0.8	0	M	72	Ⅲ	4	1	0	Ⅳa	10	160	0.9	2002-10-31	radiotherapy	2004-11-28	2004-11-28			25	25	1	1
104	311285	-	192	18	62	3	1.8	2.6	M	44	Ⅲ	4	1	0	Ⅳa	80	320	0.9	2002-12-05	concurrent radio-chemotherapy	2004-09-02	2004-02-11	2004-02-11	bone、liver	21	14	0	1
105	317084-1		22.6667	57	96	1.66667	3	0	M	49	Ⅲ	4	1	1	Ⅳb	160	640	0	2003-04-28	chemotherapy	2004-06-11	2004-06-11			14	14	1	1
106	314163	+	26.2	79.4	85.4	48.8	3.6	1.4	M	52	Ⅲ	4	2	0	Ⅳa	10	160	0.68	2003-02-18	induced - chemotherapy plus radiotherapy	2007-05-01	2007-05-01			51	51	0	0
108	316687	-	17.2	14.8	37.8	1.4	0.4	0	F	52	Ⅲ	4	2	0	Ⅳa	10	160	0.36	2003-04-17	induced - chemotherapy plus radiotherapy	2007-05-14	2006-03-23	2006-03-23	relapse	49	35	0	1
109	275270	-	113.6	27.8	8.4	18.6	1	0	F	47	Ⅱ	4	2	0	Ⅳa				1999-12-28	concurrent radio-chemotherapy	2008-09-01	2003-10-21	2003-10-21	lungs、bone	105	46	0	1
110	322091	+	19.8	27.4	37.2	27.6	2.4	0	F	62	Ⅲ	4	2	0	Ⅳa	80	640	0.76	2003-08-25	none	2004-08-30	2004-08-30			12	12	1	1
Note : LMP1, "blank" = staining quailty not good "-" = negative staing; "+" = positive staing "-" = negative staing "+" = positive staing
the number of CD8/GrB/Foxp3/IL-17 equal to average number of TILs within 5 fields (×400)
Overall survival, "0" = survival; "1" = death
Progression-free survival, "0" = survival; "1" = progression(relapse/metastasis/death)
Histological type, "Ⅰ" = squamous cell carcinoma; "Ⅱ" = non-keratinizing carcinoma; "Ⅲ" =undifferentiated carcinoma
Abbreviations: M, male; F, female
